# Supplementary material for: Effect of breastfeeding promotion interventions on breastfeeding rates, with special focus on developing countries
Source: BMC Public Health. 2011 Apr 13;11(Suppl 3):S24. doi: 10.1186/1471-2458-11-S3-S24 (PMC3231898; doi:10.1186/1471-2458-11-S3-S24)
Supplement: Additional File 1 — Characteristics of included studies. [file 1471-2458-11-S3-S24-S1.xlsx]

## Sheet: Sheet1
Additional File 1: Characteristics of included studies
Study, Year (Reference)	Design	Country	Patients, n	Population characteristics	Intervention components	Timing	Control
Developing countries
Aidam 2005 [37]	RCT	Ghana	231	General (women in their last trimester of gestation)	Group 1: Ed , plus PS-IL	Group 1: Prenatal and postnatal	Home visits from counselors, but education on health-related topics other than breastfeeding
					Group 2: Ed plus PS-IL	Group 2: postnatal
Aksu 2010[64]	RCT	Turkey	60	Primiparous women attending a hospital in Turkey	Education with the help of Pamphlets and Lay support	Postnatal	Standard care
Barros 1994 [84]	RCT	Brazil	900	Low-income urban women	PS-IL (Post-natal home visits by nurses)	Postnatal	Usual care with home visits when requested
Bhandari 2003 [68]	Cluster-RCT	India	1115	Local infants born in the study villages in the state of Haryana	PS-SL§, PS-IL	Postnatal	Routine services. Home visits, if conducted, focused on family planning and immunization
Froozani 1999 [18]	Quasi-randomized	Islamic Republic of Iran	120	Urban population of low socioeconomic status	Ed (face-to-face breastfeeding education)	Postnatal	Did not receive formal breastfeeding education program
Haider 2000 [38]	Cluster-RCT	Bangladesh	726	Urban population mainly of lower-middle and low socioeconomic status	LS*	Prenatal and postnatal	No peer counselor support
Kramer 2001 [69]	Cluster- RCT	Republic of Belarus	17 046	General (> 45% had advanced secondary or partial university education)	PS-SL(BFHI)║	Postnatal	Usual infant feeding practices and policies
Kupratakul 2010	RCT	Thailand	78	Healthy	PS-IL (Routine standard	Postnatal	Standard care only
				pregnant women of more than 32 weeks’ gestation who	knowledge of breastfeeding techniques with knowledge
				were attending antenatal care clinics at the Department	sharing practices with an empowerment strategies)
				of Obstetrics and Gynecology, King Chulalongko n
				Memorial Hospital, Faculty of Medicine, Chulalongkorn
Langer 1996 [39]	RCT	Mexico	724	No data given	LS (doula)	Intrapartum (perinatal)	No physical and emotional support by a doula
Lin CH 2008 [40]	Quasi-randomised	Taiwan	100	Primigravidae at 36-39 weeks who elected cesarean section as a mode of delivery	Ed (booklet, videotape, phone calls)	Prenatal	Standard hospital care
Lin SS 2008 [41]	Quasi-randomised	Taiwan	92	Primigravidae during their 20th-36th week of pregnancy	Group Ed plus usual prenatal care	Prenatal	Usual prental care (did not attend the educational programme)
Morrow 1999 [25]	RCT	Mexico	130	Peri-urban community	LS (home based peer counseling)	Prenatal and postnatal	No peer counselor support
Neyzi 1988 [42]	Quasi- randomized	Turkey	1190	Mothers from maternity wards	Ed (video/film, booklet and home visits)	Postnatal	Oral Rehydration Therapy film and home visit on day 5-7s that covered domestic hygiene and baby care
Wong 2007 [70]	Quasi- randomised	China (Hong Kong)	200	Cantonese-speaking mothers with vaginal delivery (> 80% attended high school)	LS (hospital visit plus telephone-based support after discharge)	Postnatal	Usual postnatal care and breastfeeding advice without hospital visits by peer counselors and no phone contacts
Developed countries
Anderson 2005 [43]	RCT	USA	182	Predominantly Latina low-income community	LS plus routine support and education received by the control group	Prenatal and postnatal	BFHI†
Brent 1995 [26]	RCT	USA	108	Nulliparous, low income females, English speaking	Ed, PS-IL, PS-SL	Prenatal and postnatal	Standard hospital care
Chapman 2004 [44, 45]	RCT	USA	219	Low-income, predominantly Latina population, mostly of Puerto Rican origin	LS plus routine breastfeeding education received by the control group	Prenatal and postnatal	Routine breastfeeding education offered by Hartford Hospital
Dennis 2002 [46]	RCT	Canada	258	General, well-educated (> 60% had college education)	LS, telephone-based support	Postnatal	Conventional in-hospital and community postpartum support
Di Napoli 2004 [75]	RCT	Italy	605	General, well-educated, residents of Rome	PS-IL, telephone-based support	Postnatal	No specific intervention
Duffy 1997 [76]	RCT	Australia	75	General, nulliparous (70% of women were from low-income families)	Ed (teaching session by a midwife)	Prenatal	Standard antenatal education offered by the study hospital
Forster 2004 [71, 72]	RCT	Australia	984	General, public patients, able to speak, read and write English, booked for delivery at the Royal Women’s Hospital	Ed,	Prenatal	BFHI ¶
					Two intervention groups for session on practical skills and attitudes
Frank 1987 [47]	RCT	USA	343	Multiethnic sample of low-income urban women	PS-IL (including telephone-based counseling)	Postnatal	Hospital-based routine counseling. No formal counseling after discharge
Gagnon 2002 [48]	RCT	Canada	586	General (living near the urban hospital)	PS-IL**, telephone-based support	Postnatal	Usual care: 48-hour postpartum telephone contact by a hospital nurse and a day 3 postpartum hospital visit
Gill 2007 [77]	Quasi- randomised	USA	200	Low-income Hispanic women	Ed, PS-IL (telephone-based support plus home visits in case of problems)	Prenatal and postnatal	Standard breastfeeding education. Breastfeeding classes through Women, Infant and Children Supplemental Nutrition Program (WIC) if mothers chose to attend
Graffy 2004 [49]	RCT	United Kingdom	720	General, (women attending general practices)	LS, telephone-based support if requested	Prenatal and postnatal	Usual care with no counselor contact
Grossman 1990 [78]	RCT	USA	117	Low-income women (eligible for WIC program services)	PS-IL (telephone-based support), Ed (booklet and “Breastfeeding Helpline”)	Postnatal	Routine teaching regarding infant care and feeding. Telephone contact at 6 weeks postpartum
Henderson 2001 [79]	RCT	Australia	160	General, primiparous, English-speaking mothers, > 25% had college education	Ed (One-to-one education)	Postnatal	Usual postpartum care
Hopkinson 2009 [65]	RCT	USA	467	Ninety percent of mothers delivering at the facility were	PS-IL Counseling was done by a nurse	Postnatal	No professional support
				first-generation immigrants, and 85% were monolingual
				Hispanic
Jones 1985 [21]	RCT	United Kingdom	678	Mothers who attempted to breastfeed at least once in a district general hospital	PS-IL (hospital and home visits)	Postnatal	Usual care without education/support from a lactation nurse
Kronborg 2007 [50]	Cluster-RCT	Denmark	1597	Danish mothers living in the 22 municipalities	PS-IL	Postnatal	Home visits by health visitors who did not have the training course
					Trained community health workers visited homes and counseled lactating mothers.
Labarere 2005 [51]	RCT	France	231	French speaking mothers living in Chambery, France or its suburbs (> 70% had more than high school education)	PS-SL§§	Postnatal	Usual care, along with Lay support
Lynch 1986 [85]	RCT	Canada	270	Urban, English speaking women	PS-IL (home visits and telephone-based support by breastfeeding consultant)	Postnatal	Routine care, including postpartum home visit by a public health nurse
Mattar 2007 [52]	RCT	Singapore	401	Low-risk pregnancies who would have term deliveries	Group A: Ed (booklet and video) plus PS-IL	Prenatal	Group C: standard prenatal care
					Group B: Ed (booklet and video) alone
McDonald 2008 [73]	RCT	Australia	849	Women giving birth at Kind Edward Memorial Hospital (> 25% mothers had tertiary education)	Ed plus PS-IL (home visits and telephone-based support by a midwife)	Postnatal	Standard midwifery postnatal care***
McInnes 2000 [53]	Quasi- randomised	Glasgow	995	Communities with a very low incidence of breastfeeding	Ed plus LS	Prenatal and postnatal	No support by ‘helpers’ (trained peer counselors)
Mongeon 1995 [80]	Quasi-randomized	Canada	200	Urban women with 57% receiving education to college or university level	LS (home visit and telephone-based support)	Prenatal and postnatal	Home visit from public health nurse and telephonic contact as determined by the mother
Morrell 2000 [54]	RCT	United Kingdom	623	Women 17 years or over, English speaking, residing in the area served by community midwives	PS-IL (support worker plus midwife), PS-SL	Postnatal	Routine postnatal care by community midwives at home
Muirhead 2006 [55]	RCT	Scotland	225	Women at 28 weeks gestation attending general practice	LS (Peer support till 16 weeks postpartum)	Prenatal and postnatal	Women without peer support
Nommsen 2009 [67]	Quasi- randomized	USA	141	Mothers of low income	LS, intervention was delivered by DOULA workers	Prenatal and postnatal	Standard care
Olson 2008 [86]	Quasi- randomised	United States	990	Low-income women at WIC clinics	Ed, LS (Breastfeeding Initiative)****	Prenatal and postnatal	Those who requested breastfeeding support services (BFI), but were not contacted by counselors
Palti 1988 [56]	Quasi- randomised	Israel	310	Jewish neighbourhood of Jerusalem residing in a defined geographical area served by the Health Center	Ed plus PS-IL (Breastfeeding promotion program)	Prenatal and postnatal	Not exposed to a structured breastfeeding promotion
Petrova 2009 [57]	RCT	USA	104	Low-income WIC participants	Ed plus PS-IL (lactation consultant, including telephone-based support)	Prenatal and postnatal	Routine breastfeeding education during the pregnancy and postpartum
Porteous 2000 [58]	RCT	Canada	52	Women in the postpartum unit (62.7% received beyond high school education	PS-IL (midwife) plus conventional care, including telephone-based support	Postnatal	Conventional nursing care
Pugh 2009 [81]	RCT	USA	328	Urban low-income mothers eligible for WIC	Ed plus PS-IL (breastfeeding support team) plus LS (telephonic contact)	Postnatal	Usual postpartum care including inpatient visit by a lactation consultant and a hospital-based lactation consultant available via a telephone “warm line”
Pugh 2002 [31]	RCT	USA	41	Low-income women receiving financial medical assistance support	PS-IL plus LS	Postnatal	Usual breastfeeding support
Quinlivan 2003 [82]	RCT	Australia	136	Age < 18 years (teenagers), primiparous	PS-IL (post-natal home visits by nurse-midwives)	Postnatal	Routine postnatal support
Sciacca 1995 [59]	RCT	USA	68	Primiparous pregnant women attending WIC clinics	Ed plus LS plus PS-IL	Prenatal and postnatal	Usual WIC breastfeeding education
Sjolin 1979 [60]	Quasi-randomized	Sweden	146	28% mothers had completed college or university education	PS-IL (including home interviews and telephone contact if problems noted)	Postnatal	Routine care
Su 2007 [74]	RCT	Singapore	450	Low-income, less educated	Group 2: Ed plus PS-IL	Group 2: Prenatal	Group 1: standard hospital care
					Group 3: Ed plus PS-IL	Group 3: Postnatal
Wallace 2006 [61]	RCT	United Kingdom (England)	370	General (not BFHI-accredited hospitals)	PS-SL §§§	Postnatal	Routine care by midwives receiving at least an hour of breast-feeding policy update and briefing on the trial
Wiles 1984 [62]	Quasi- randomized	USA	40	Primigravidae at least 32 weeks of gestation and registered to attend childbirth education classes	Ed (prenatal breastfeeding education class)	Prenatal	No prenatal breastfeeding education class
Winterburn 2003 [83]	RCT	United Kingdom	72	No data (women in a university hospital)	PS-IL, LS	Prenatal	Routine prenatal care
Wrenn 1997 [63]	Quasi-randomized	USA	186	Primiparous women aged 18+, English speaking, members of the armed forces or their dependants	PS-IL (home visits plus telephone-contact)	Postnatal	Usual postpartum care
BFHI = Baby-Friendly Hospital Initiative; Ed = formal/structured breastfeeding education; LS = lay support; PS = professional support; PS-IL = professional support – individual level; PS-SL = professional support – system level
BFHI†: A breastfeeding warm line, conventional breastfeeding education prenatally, hands-on breastfeeding assistance and education from the maternity ward nursing staff
BFHI¶: Standard care, including formal breastfeeding education sessions, standard childbirth education courses, lactation consultant support as necessary, community peer support, 24-hour telephone counseling support and a postnatal home visit by a domiciliary midwife
*: Peer counselors received training over 40 h (4 h daily for 10 days)
**: Community follow-up with home visit by a nurse at 3 to 4 days’ postpartum and a telephone contact at 48 hours postbirth
***: Domiciliary visits by a hospital-based midwife after discharge and before the baby was seven days old, and access to outpatient lactation clinics. All women received breastfeeding promotional literature.
****: Women enrolled prenatally received an average 3 home visits, 2 personal contacts at locations other than home, and 6 telephone contacts
║: Participants, usually the chief obstetrician and chief pediatrician, received the 18-hour BFHI lactation management training course
§: Health and nutrition workers in the intervention communities attended a 3-day training course
§§: The physicians serving the intervention group attended a 5-hour training program delivered in 2 parts in 1 month before the start of the study
§§§: The experimental group of midwives received a 4-hour workshop (“hands-off” approach to breastfeeding: advice about baby initiation of feeding, positioning, and attachment)
