# Supplementary material for: Effect of breastfeeding promotion interventions on breastfeeding rates, with special focus on developing countries
Source: BMC Public Health. 2011 Apr 13;11(Suppl 3):S24. doi: 10.1186/1471-2458-11-S3-S24 (PMC3231898; doi:10.1186/1471-2458-11-S3-S24)
Supplement: Additional File 7 — Risk of bias table of included studies. [file 1471-2458-11-S3-S24-S7.xlsx]

## Sheet: Sheet1
Additional File 7: Risk of bias table of included studies
Study	Adequate sequence generation	Allocation concealment	Blinding	Incomplete outcome data addressed	Free of selective outcome reporting	Free of other bias
Developing countries
Aidam 2005[37]	YES	YES	YES	NO	UNCLEAR	NO
	Quote: “Randomization was achieved by writing numbers 1 to 3 on folded pieces of paper. Before offering the papers to mothers, they were shuffled in the interviewer’s palm. Each mother then picked 1 paper to determine her group allocation”	Quote: “The numbers were not viewed by either study staff or mothers and the pieces of paper looked the same on the outside”	Quote: “The specifics about each group’s intervention were not discussed with participants”	Quote: “Those lost to follow-up were less likely to own a TV set and more likely to be without formal education compared with those who completed the study”	Comment: Insufficient information to permit judgment	Quote: “… the design does not allow us to determine whether there was an effect of general counseling or repeated contact with research personnel (i.e. Hawthorne effect) … randomization scheme used was not a formal one … EBF was self-reported thus we cannot rule out the possibility that women in the peer counseling group may have been influenced by social desirability bias”
	Comment: Probably done	Comment: Probably done	Comment: Probably single-blind	Comment: Reasons for lost to follow-up not given.
Aksu 2010[64]	Yes	Unclear	NO	Yes	Unclear	Yes
	Quote: “they were randomly allocated to one of the two groups through the use of computer-generated random numbers”	Insufficient information to permit judgment	It was not a blinded study	Reasons and number of exclusion and attrition was described	Study protocol not available	This study appears to be free of other bias
Barros 1994 [84]	Full text not available
Bhandari 2003 [68]	YES	UNCLEAR	YES	YES	YES	NO
	Quote: “A statistician … generated four single-digit random numbers with a random numbers table; the first listed community in a pair was allocated to the intervention group if the random number was 0-4 and to the second if it was 5-9”	Comment: Insufficient information to permit judgment	Quote: “Every effort was made to ensure that individuals assessing growth and morbidity were unaware of group assignment”	Comment: Attrition data given, along with reasons for lost to follow-up.	Comment: Outcomes reported as pre-specified in the methods section	Quote: “the association with the study team could have affected the motivation and performance of health workers … the EBFrates are reported and not based on observations … among mothers in the intervention communities, however, the adoption of recommended behavior could still have been over reported to some degree …. only generalizable to developing countries with a similar socioeconomic and cul…
	Comment: Done		Comment: Outcome assessors were blinded
Froozani 1999 [18]	NO	UNCLEAR	YES	YES	UNCLEAR	UNCLEAR
	Quote: “The mothers were randomly assigned, according to their delivery on odd or even days”	Comment: Insufficient information to permit judgment	Quote: “The mothers were not told the group they had been assigned to”	Comment: Attrition data given with reasons for lost to follow-up. The reasons are similar across the groups	Comment: Insufficient information to permit judgment	Comment: Insufficient information to permit judgment
	Comment: Not done		Comment: Probably single-blind
Haider 2000 [38]	YES	YES	NO	YES	UNCLEAR	NO
	Quote: “random number tables were used to select 40 of these zones and to allocate them into two groups ...”	Comment: Cluster RCT so allocation concealment not an issue	Quote: “... female interviewers … were aware of which zones had peer counselors and therefore of group assignment”	Attrition data, along with reasons given. Reasons similar across the groups	Comment: Insufficient information to permit judgment	Quote: “Mothers in the intervention group might have over reported the feeding practices and so we took several steps to overcome this possibility”
			Comment: Probably not
Kramer 2001 [69]	YES	YES	NO	UNCLEAR	YES	UNCLEAR
	Quote: “Intervention allocation was based on a double-randomization procedure. First, a random number table was used …. Later, … a coin flip determined …”	Comment: Cluster RCT so not an issue	Quote: “Because the observers of the clinical outcomes were the same pediatricians involved in implementing the experimental or control interventions, they could not be blinded to the intervention vs. control status of the study infants”	Comment: Reasons for missing data not provided	Outcomes reported as pre-specified in the methods section	Comment: Insufficient information to permit judgment
			Comment: Probably not
Langer 1996 [39]	UNCLEAR	UNCLEAR	YES	UNCLEAR	UNCLEAR	UNCLEAR
	Comment: Insufficient information to permit judgment	Comment: Insufficient information to permit judgment	Quote: “The evaluation was made through home visits community breastfeeding promoters blinded to the treatment group to which the mother had been assigned”	Comment: Attrition rate stated but reasons for missing data not given	Comment: Insufficient information to permit judgment	Comment: Insufficient information to permit judgment
Lin CH 2008 [40]	NO	UNCLEAR	YES	NO	UNCLEAR	NO
	Quote: “Therefore, our study then compares two groups over different time periods”	Comment: Insufficient information to permit judgment	Quote: “It was also helpful to carry out the double blinding procedure”	Comment: Reasons for missing data in each group not given. Attrition rate given	Comment: Insufficient information to permit judgment	Comment: small sample size, subjects not placed in groups at random, subjects recruited from a teaching hospital
			Comment: Probably done
Lin SS 2008 [41]	NO	NO	UNCLEAR	YES	UNCLEAR	NO
	Quote: “Each experimental group was matched by a control subject based on their age group, educational level, work status and pregnancy gestational age”	Quote: “There was no concealment of group status”	Comment: Insufficient information to permit judgment	No missing outcome data	Comment: Insufficient information to permit judgment	Quote: “the control group did not receive a placebo-like intervention”
	Comment: Not done
Morrow 1999 [25]	YES	NO	NO	NO	YES	YES
	Quote: “This randomization schedule was generated by computer”	Quote: “Although allocation concealment from staff and participants was not possible, …”	Quote: “The study hypothesis could not be concealed from these staff, …”	Comment: Attrition data given, but reasons for withdrawal not mentioned	Comment: The outcomes mentioned as specified in the methods section	Comment: Interviewer bias and Hawthorne effect were controlled and minimized
	Comment: Probably done	Comment: Not done	Comment: Probably not blinded
Neyzi 1988 [42]	NO	UNCLEAR	UNCLEAR	UNCLEAR	UNCLEAR	UNCLEAR
	Quote: “Mothers were assigned … according to ward number and day of the week”	Comment: Insufficient information to permit judgment	Comment: Insufficient information to permit judgment	Comment: Insufficient information to permit judgment	Comment: Insufficient information to permit judgment	Comment: Insufficient information to permit judgment
	Comment: Probably not done
Wong 2007 [70]	NO	UNCLEAR	UNCLEAR	YES	YES	NO
	Quote: “to allocate eligible mothers on an alternating basis, …computer generated random number lists were used for the selection of control mothers”	Comment: Insufficient information to permit judgment	Comment: Insufficient information to permit judgment	Attrition data given along with reasons for lost to follow-up. Intent-to-treat analysis performed	The outcomes are reported as pre-specified in the methods section	Comment: Possibility of recall bias
	Comment: not done
Developed countries
Anderson 2005 [43]	YES	UNCLEAR	NO	YES	UNCLEAR	NO
	Quote: “The SPSS software for Windows was used to randomly assign subjects to study groups.”	Comment: Insufficient information to permit judgment	Quote: “it was not a double-blind study and the interviewer knew the study hypothesis:	Comment: Attrition rate = 16.7%, with reasons for lost to follow-up being similar in the two groups. Intent-to-treat analyses	Comment: Insufficient information to permit judgment	Comment: Possible attrition bias
	Comment: done		Comment: not double-blind
Brent 1995 [26]	YES	UNCLEAR	NO	YES	UNCLEAR	NO
	Quote: “they were randomized into the intervention or control groups by using a blocked randomization procedure … Randomization was performed in block sizes of eight”	Comment: Insufficient information to permit judgment	Quote: “the study was not blinded”	Quote: “There were no significant differences between the excluded and included patients with regard to demographic or medical baseline variables”	Comment: Insufficient information to permit judgment	Quote: “The level of awareness and knowledge of breastfeeding on the part of the nursing and medical staffs increase, owing to the presence and educational efforts of the lactation consultant. This would be expected to change the standard of care for the control group and to result in a decrease in the difference between the two groups”
	Comment: Probably done		Comment: not blinded
Chapman 2004 [44, 45]	YES	UNCLEAR	NO	YES	UNCLEAR	NO
	Quote: “Participants were randomized … by means of a computer software program (SPSS, version 10; SPSS Inc, Chicago Ill)”	Comment: Insufficient information to permit judgment	Comment: not double-blind	Comment: Attrition data, with reasons for lost to follow-up being similar across the two groups. Intention-to-treat analyses	Comment: Insufficient information to permit judgment	Comment: possible recall bias but would affect both groups equally; Hawthorne effect
	Comment: Probably done
Dennis 2002 [46]	YES	YES	YES	YES	YES	NO
	Quote: “randomly generated numbers constructed by a biostatistician who was not involved in the recruitment process”	Quote: “Randomization was achieved using consecutively numbered, sealed, opaque envelopes”	Quote: “A research assistant blinded to group allocation …”	Attrition figures given. Intention-to-treat analyses	The outcomes have been reported in results as pre-specified in methods section	Quote: “self-report was used to obtain outcome data … there may have been some underreporting of the use of non-human milk by the study participants, since preventive health behaviours tend to be overestimated by self-report measures”
	Comment: Probably done	Comment: done	Comment: Outcome assessors were blinded
Di Napoli 2004 [75]	UNCLEAR	UNCLEAR	UNCLEAR	YES	UNCLEAR	NO
	Comment: Insufficient information to permit judgment	Comment: Insufficient information to permit judgment	Comment: Insufficient information to permit judgment	Comment: Attrition rate along with reasons for lost to follow-up mentioned. Both intention-to-treat and adherence-to-protocol analyses peformed	Comment: Insufficient information to permit judgment	Quote: “First, we registered a rather low response rate at follow-up … the intervention should have been more thorough”
Duffy 1997 [76]	YES	UNCLEAR	YES	NO	UNCLEAR	NO
	Quote: “Randomization was achieved …containing group allocation in blocks of twelve”	Quote: “Randomization was achieved using a sealed envelope technique”	Quote: “To ensure that the researcher was observer blind to group allocation until completion of the clinical observations on the fourth postnatal day, random assignment to groups was undertaken …”	Reasons for lost to follow-up in each group were different. ‘As-treated’ analysis done	Comment: Insufficient information to permit judgment	Quote: “only one lactation consultant was used”
	Comment: Probably done	Comment: Insufficient information to permit judgment	Comment: Participants not blinded; outcome assessors were blinded
Forster 2004 [71, 72]	YES	UNCLEAR	UNCLEAR	YES	YES	YES
	Quote: “A computerized system of biased urn randomization will be accessed by telephone to ascertain women’s allocation …The research midwife will be asked to follow prompts on the telephone, including inputting the woman’s hospital record number. A randomized allocation … is then generated”	Comment: Insufficient information to permit judgement	Comment: Insufficient information to permit judgement	Comment: Attrition rates given, with reasons for lost to follow-up being similar across the groups. Intention-to-treat analyses done	The outcomes are given as pre-specified in the protocol	Comment: No other bias found likely to affect the findings
	Comment”: Probably done
Frank 1987 [47]	YES	YES	YES	YES	UNCLEAR	NO
	Quote: “343 women were assigned … based on a computer-generated list of random numbers”	Quote: “by opening a sequentially numbered, opaque, sealed envelope”	Quote: “After recruitment, the research counselor determined the woman’s counseling treatment status by opening … envelope …. study women were unaware of research hypotheses”	Quote: “The rate of attrition among treatment groups was similar …”	Comment: Insufficient information to permit judgment	Comment: Factors conducive to sustained breastfeeding without intervention include a high proportion of multiparous women, women born outside the US and all infants were healthy at birth. Informal sharing of information between intervention and controls. Hawthorne effect because study women were aware that the goal of the study was to prolong the duration of breastfeeding.
	Comment: done	Comment: done	Comment: Participants were blinded but counselors probably not
Gagnon 2002 [48]	YES	UNCLEAR	NO	YES	UNLCEAR	NO
	Quote: “Subjects were stratified by parity in blocks of 8 using a computer-generated table of random numbers”	Comment: Insufficient information to permit judgment	Quote: “Research assistants, blind to both treatment group and research questions, collected all data …. masking of the women and health professionals was not possible”	Attrition data given along with reasons for lost to follow-up. Intention-to-treat analyses done.	Comment: Insufficient information to permit judgment	Quote: “Exactly what nurses said during the telephone conversations and did during the home or clinic visits is not precisely known”
	Comment: done		Comment: Outcome assessors were blinded; mothers and health professionals not blinded
Gill 2007 [77]	UNCLEAR	UNCLEAR	UNCLEAR	NO	YES	YES
	Quote: “Participants were not randomized to the intervention”	Comment: Insufficient information to permit judgment	Comment: Insufficient information to permit judgment	Comment: Reasons for missing outcome data not given	Comment: Outcomes reported as pre-specified in the methods section	Comment: No other bias in particular identified in the article
	Comment: Insufficient information to permit judgment
Graffy 2004 [49]	YES	YES	YES	YES	YES	YES
	Quote: “Randomization was achieved … by the statistical adviser from random permuted blocks and held in the study office”	Quote: “Randomization was achieved using numbered, sealed envelopes”	Quote: “The identity of participants was held separately from the data records prepared when questionnaires were returned. Responses were coded blind to treatment allocation”	Comment: Attrition data given with intention-to-treat analyses	Comment: Outcomes reported as pre-specified in the methods section	Comment: No other risk of bias identified
	Comment: Probably done	Comment: Probably done	Comment: Outcome assessors were blinded
Grossman 1990 [78]	YES	UNCLEAR	UNCLEAR	YES	UNCLEAR	NO
	Quote: “and assigned … by random coin toss”	Comment: Insufficient information to permit judgment	Quote: Insufficient information to permit judgment	Quote: “Twenty women (17%) declined to participate, most because they believed they had adequate previous experience and knowledge about breastfeeding	Comment: Insufficient information to permit judgment	Comment: some degree of contamination or Hawthorne effect
	Comment: Probably done
Henderson 2001 [79]	YES	YES	NO	YES	UNCLEAR	NO
	Quote: “by separate computer-generated balanced blocks of 20”	Quote: “in individually sealed opaque envelopes that were sequentially ordered from 1 to 200”	Quote: “This researcher … was therefore aware of group allocation … breastfeeding women were aware of their group allocation”	Comment: Attrition data given with a total of 10 women (5 in each group) that were lost to follow-up. Intention-to-treat analyses	Comment: Insufficient information to permit judgment	Comment: Hawthorne effect
	Comment: done	Comment: done	Comment: not blinded
Jones 1985 [21]	NO	UNCLEAR	UNCLEAR	NO	UNCLEAR	NO
	Quote: “mothers were randomized in terms of two week periods”	Comment: Insufficient information to permit judgment	Comment: Insufficient information to permit judgment	Comment: Reasons for missing outcome data not given	Comment: Insufficient information to permit judgment	Comment: Hawthorne effect
	Comment: Probably not done
Kronborg 2007 [50]	YES	YES	UNCLEAR	YES	UNCLEAR	YES
	Quote: “The randomization was computerized and done independently of the investigators”	Comment: Cluster RCT so allocation concealment not an issue	Comment: Insufficient information to permit judgment	Comment: Intention-to-treat analysis done	Comment: Insufficient information to permit judgment	Comment: No other biases mentioned in the study
	Comment: Probably done
Labarere 2005 [51]	YES	YES	NO	YES	YES	NO
	Quote: “The allocation sequence was generated by the statistical adviser of the study with random permuted blocks with a block size of 8”	Quote: “in consecutively numbered, sealed, opaque envelopes”	Comment: not blinded	Comment: Attrition data given along with reasons for lost to follow-up which were similar across the two groups. Intention-to-treat analyses	Comment: Outcomes reported as pre-specified in the methods section	Comment: maturation bias, self-selection of motivated clinicians participating in this study was likely an important factor contributing to the improvements in breastfeeding outcomes in the intervention group
	Comment: probably done	Comment: done
Lynch 1986 [85]	Full text not available
Mattar 2007 [52]	YES	YES	YES	YES	YES	NO
	Quote: “A computer-generated list was used to randomize the women into the three groups”	Quote: “The allocated group was concealed from the woman at the point of recruitment and from the second research assistant collecting postnatal data, who was also blinded to the intervention”	Comment: Single blinded	Comment: Complete account of trial flow was given in the study	Comment: Study appears to be free of selective reporting	Quote: “We also did not recruit enough women to fulfill our power calculations”
McDonald 2008 [73]	YES	YES	UNCLEAR	YES	YES	YES
	Quote:” The envelopes contained the allocation to either the intervention (EMS) or the control [standard midwifery support (SMS)] group”	Quote: “Women were asked to select an envelope from a group of at least six sealed, opaque envelopes, replenished in blocks of 12"	Comment: Insufficient information to permit judgment	Comment: Complete account of trial flow was given in the study	Comment: Study appears to be free of selective reporting	Comment: No other specific risk of bias
McInnes 2000 [53]	NO	NO	NO	YES	YES	YES
	Comment: Quasi randomized	Comment: Quasi randomized	Comment: Quasi randomized	Comment: Complete account of trial flow was given in the study	Comment: Study appears to be free of selective reporting	Comment: No other specific risk of bias
Mongeon 1995 [80]	Full text not available
Morrell 2000 [54]	YES	YES	UNCLEAR	YES	YES	YES
	Quote: “The allocation schedule was prepared in advance by using random digit tables.”	Quote: “Individual women were randomly allocated to intervention or control group with sequentially numbered, sealed opaque envelopes”	Comment: Insufficient information to permit judgment	Comment: Complete account of trial flow was given in the study	Comment: Study appears to be free of selective reporting	Comment: No other specific risk of bias
Muirhead 2006 [55]	YES	NO	UNCLEAR	YES	YES	NO
	Quote:” Allocation sequences for each stratum were generated at the start of the trial by compuer in blocks of 10."	Quote” There was no post-allocation concealment as once a woman was allocated to the peer support or control group this was known to the peer supporters and others associated with the trial"	Comment: Insufficient information to permit judgment	Comment: Complete account of trial flow was given in the study	Comment: Study appears to be free of selective reporting	Quote” It was neither possible nor ethical to prevent health professionals from providing more help to women in the control group and this may have affected the result"
Olson 2008 [86]	NO	NO	NO	UNCLEAR	YES	YES
	Comment: Quasi randomized	Comment: Quasi randomized	Comment: Quasi randomized	Comment: Insufficient information to permit judgment	Comment: Study appears to be free of selective reporting	Comment: No other specific risk of bias
Palti 1988 [56]	NO	NO	NO	YES	YES	YES
	Comment: Quasi randomized	Comment: Quasi randomized	Comment: Quasi randomized	Comment: Complete account of study flow was given in the study	Comment: Study appears to be free of selective reporting	Comment: No other specific risk of bias
Petrova 2009 [57]	YES	UNCLEAR	UNCLEAR	YES	YES	NO
	Quote: “We used computer-generated random numbers to assign women to the conrol and intervention groups"	Comment: Insufficient information to permit judgment	Comment: Insufficient information to permit judgment	Comment: Complete account of trial flow was given in the study	Comment: Study appears to be free of selective reporting	Quote: “an incomplete hospital centered intervention protocol may reduce the effectiveness of a breastfeeding promotion and support program."
Porteous 2000 [58]	YES	UNCLEAR	UNCLEAR	YES	YES	YES
	Quote: “Group assignment was determined by a computerized block randomization procedure"	Comment: Insufficient information to permit judgment	Comment: Insufficient information to permit judgment	Comment: Complete account of trial flow was given in the study	Comment: Study appears to be free of selective reporting	Comment: No other specific risk of bias
Pugh 2009 [81]	YES	UNCLEAR	NO	YES	YES	NO
	Quote: “The study statistician generated random assignments to groups by an SPSS algorithm”	Quote: “by the sealed envelope technique”	Quote: “data collection performed by the BST (breastfeeding support team) team who were not masked to group assignment	Comment: Attrition data given. Intention-to-treat analyses done	Comment: The study appears to be free of selective reporting	Comment: The mothers most difficult to follow were those not breastfeeding. Conservative approach to assigning breastfeeding status may have underestimated successful breastfeeding. Inadequate sample size.
	Comment: done	Comment: unclear	Comment: Counselors not blinded
Pugh 2002 [31]	YES	YES	UNCLEAR	YES	YES	YES
	Comment: Sealed envelope technique was used for sequence generation	Comment: Allocation was concealed with sealed envelops	Comment: Insufficient information to permit judgment	Comment: Complete account of trial flow was given in the study	Comment: Study appears to be free of selective reporting	Comment: No other specific risk of bias
Quinlivan 2003 [82]	YES	YES	UNCLEAR	YES	YES	YES
	Quote: “The randomization allocation schedule was generated by computer…”	Quote: “...and concealed in numbered sealed opaque envelopes”	Comment: Insufficient information to permit judgment	Comment: Complete account of trial flow was given in the study	Comment: Study appears to be free of selective reporting	Comment: No other specific risk of bias
Sciacca 1995 [59]	YES	UNCLEAR	UNCLEAR	NO	UNCLEAR	YES
	Quote: “Women who met the criteria had their names written on a list and were randomly assigned to an intervention or control group.”	Comment: Insufficient information to permit judgment	Comment: Insufficient information to permit judgment	Comment: No information on attrition or exclusion was given in the study	Comment: Insufficient information to permit judgment	Comment: No other specific risk of bias
	Comment: Probably done
Sjolin 1979 [60]	Full text not available
Su 2007 [74]	YES	YES	UNCLEAR	YES	YES	NO
	Quote: “Treatment assignment was generated with a computer program"	Quote: “Unit personnel would then log on to the password protected website to obtain the randomization number and assign the study group. Backup envelopes were used if website randomization failed"	Comment: Insufficient information to permit judgment	Comment: Complete account of trial flow was given in the study	Comment: Study appears to be free of selective reporting	Comment: The baseline breastfeeding rates were lower compared to other studies/sites. So results may not be generalized to population who has better baseline breastfeeding practices.
Wallace 2006 [61]	YES	YES	YES	YES	YES	YES
	Quote: “Individual mothers were then randomly allocated to either an experimental- or control-group midwife” No more information was provided on sequence generation	Quote:“Allocation was initially by telephone randomization using a balanced block design stratified by ward and time of day; later randomizations used computers installed in each ward”	Quote: "others and assessors were blind to treatement allocation."	Comment: Complete account of trial flow was given in the study	Comment: Study appears to be free of selective reporting	Comment: No other specific risk of bias
Wiles 1984 [62]	NO	NO	NO	YES	YES	YES
	Comment: Quasi randomized study	Comment: Quasi randomized study	Comment: Quasi randomized study	Comment: Complete account of trial flow was given in the study	Comment: Study appears to be free of selective reporting	Comment: No other specific risk of bias
Winterburn 2003 [83]	Full text not available
Wrenn 1997 [63]	Full text not available
Kupratakul 2010[66]	YES	YES	NO	YES	UNCLEAR	Yes
	Quote, “A randomization scheme was generated using a random number table.”	Quote, “the principal investigator picked up a sequentially numbered opaque envelope that contained a ticket identifying the group”	Quote: “Neither the provider nor the woman was blind to the treatment regimens.”	Complete details of those excluded and loss to follow were provided	Study protocol not available	This study appears to be free of other bias
	Comment: Probably done
Nommson 2009[67]	No	No	No	YES	Unclear	Unclear
	Comment: Quasi randomized design	Comment: Quasi randomized design	Not a blinded study	Complete details of those excluded and loss to follow were provided	Insufficient details to make a judgment	Insufficient details to make a judgment
Hopkinson 2009 [65]	YES	YES	YES	YES	UNCLEAR	Unclear
	Quote: “After subjects gave informed consent, group was determined using opaque, sealed envelopes containing assignments generated by random number table.”	Quote: “After subjects gave informed consent, group was determined using opaque, sealed envelopes containing assignments generated by random number table.”	Quote:” Outcomes were determined by telephone survey at 4 weeks postpartum by interviewers blinded to group assignment.”	Complete details of those excluded and loss to follow were provided	Study protocol not available	Insufficient details to make a judgment
